# Supplementary material for: Validation of a Short Scale for Student Evaluation of Teaching Ratings in a Polytechnic Higher Education Institution
Source: Front Psychol. 2021 Jul 5;12:635543. doi: 10.3389/fpsyg.2021.635543 (PMC8287253; doi:10.3389/fpsyg.2021.635543)
Supplement: Supplementary file 2 [file Data_Sheet_2.XLSX]

## Sheet: Appendix B
Appendix B
	Descriptive Statistics				Factor loadings				Item-test r
	Mean	Standard Deviation	Skewness	Intraclass Correlation	F1	F2	F3	F4
Item1	4.02	1.032	-1.12	0.111	0.798	-0.008	0.067	-0.012	0.807
Item2	3.94	1.016	-0.928	0.106	0.787	0.078	-0.023	0.033	0.847
Item3	3.92	1.045	-0.92	0.116	0.716	0.187	-0.051	0.045	0.848
Item4	3.99	1.021	-0.973	0.1	0.78	0.084	-0.022	0.053	0.862
Item5	3.98	1.04	-0.982	0.112	0.753	0.056	0.043	0.052	0.863
Item6	4.06	1.016	-1.066	0.105	0.857	-0.138	0.12	0.007	0.843
Item7	4.02	1.034	-1.019	0.121	0.761	0.032	0.124	-0.017	0.856
Item8	3.91	1.058	-0.889	0.119	0.508	0.372	-0.071	0.101	0.818
Item9	4.07	1.029	-1.079	0.114	0.753	-0.008	0.196	-0.056	0.849
Item10	3.94	1.053	-0.934	0.099	0.221	0.601	0.071	-0.002	0.816
Item11	3.78	1.163	-0.86	0.101	-0.032	0.856	0.013	-0.032	0.771
Item12	3.89	1.075	-0.906	0.11	0.092	0.76	0.052	0.002	0.863
Item13	3.91	1.086	-0.931	0.114	0.073	0.709	0.108	0.036	0.868
Item14	3.88	1.065	-0.868	0.118	0.085	0.609	0.094	0.148	0.851
Item15	3.85	1.081	-0.84	0.113	0.032	0.629	0.133	0.126	0.834
Item16	3.98	1.05	-0.969	0.111	0.2	0.271	0.385	0.043	0.804
Item17	3.97	1.063	-1.015	0.112	0.052	0.093	0.789	-0.021	0.875
Item18	3.94	1.05	-0.961	0.124	-0.015	0.159	0.74	0.039	0.877
Item19	3.92	1.071	-0.957	0.125	-0.025	0.198	0.689	0.046	0.858
Item20	3.99	1.056	-0.993	0.112	0.027	-0.025	0.8	0.08	0.859
Item21	4	1.052	-1.026	0.105	0.021	0.013	0.885	-0.025	0.871
Item22	3.99	1.046	-0.987	0.125	0.031	0.061	0.731	0.105	0.883
Item23	4	1.058	-1.045	0.115	0.048	-0.006	0.807	0.067	0.879
Item24	3.94	1.062	-0.942	0.11	0.003	0.192	0.088	0.629	0.854
Item25	3.95	1.078	-0.975	0.108	-0.013	0.124	0.105	0.694	0.869
Item26	3.98	1.061	-0.999	0.108	0.002	0.11	-0.047	0.846	0.881
Item27	4.04	1.047	-1.08	0.12	0.077	-0.117	0.088	0.831	0.862
Item28	3.98	1.063	-1.023	0.124	-0.027	0.039	-0.067	0.958	0.886
Item29	3.94	1.108	-1.01	0.109	-0.001	0.176	-0.005	0.739	0.862
Item30	4	1.062	-1.033	0.103	0.074	-0.058	0.031	0.842	0.865
Item31	4	1.069	-1.042	0.113	0.048	-0.035	0.083	0.805	0.875
Item32	3.97	1.074	-1.001	0.114	0.006	0.059	0.021	0.816	0.874

## Sheet: Appendix C
Appendix C
	F1	F2	F3	F4
Item1	0.739	0.031	0.162	-0.072
Item2	0.898	0.047	-0.048	0.004
Item4	0.781	0.084	-0.002	0.05
Item6	0.676	-0.081	0.172	0.087
Item11	-0.059	0.916	0.004	-0.048
Item12	0.128	0.719	-0.014	0.082
Item13	0.03	0.757	0.126	0.024
Item15	0.055	0.572	0.18	0.11
Item17	0.031	0.131	0.735	0.02
Item20	0.061	-0.019	0.672	0.177
Item21	-0.022	0.069	0.864	-0.008
Item23	0.015	0.039	0.845	0.027
Item26	0.055	0.136	0.033	0.707
Item27	-0.001	-0.021	0.252	0.675
Item28	-0.039	0.063	-0.035	0.946
Item30	0.093	0.003	0.148	0.666
